# Supplementary material for: Evaluation of Outcomes following Reduction in Targeted Fluid Administration in Major Burns
Source: Eur Burn J. 2023 May 29;4(2):234–47. doi: 10.3390/ebj4020021 (PMC11571837; doi:10.3390/ebj4020021)
Supplement: Supplementary file 1 [file ebj-04-00021-s001.zip]

Archive with 1 entries (1 files):
- ebj-2320864-supplementary.pdf
